# Supplementary material for: Engineering Inorganic Pyrophosphate Metabolism as a Strategy to Generate a Fluoride-Resistant Saccharomyces cerevisiae Strain
Source: Microorganisms. 2025 Jan 21;13(2):226. doi: 10.3390/microorganisms13020226 (PMC11857102; doi:10.3390/microorganisms13020226)
Supplement: Supplementary file 1 [file microorganisms-13-00226-s001.zip]

Archive with 4 entries (4 files):
- Figure S1.tiff
- Figure S2.tiff
- Figure S3.tiff
- Legends to supplementary figures.docx
